# Supplementary material for: Culturally tailored lifestyle interventions for the prevention and management of type 2 diabetes in adults of Black African ancestry: a systematic review of tailoring methods and their effectiveness
Source: Public Health Nutr. 2021 Aug 26;25(2):422–36. doi: 10.1017/S1368980021003682 (PMC8883766; doi:10.1017/S1368980021003682)
Supplement: Supplementary file 1 [file S1368980021003682sup.zip]

Archive with 2 entries (2 files):
- S1368980021003682sup001.docx
- S1368980021003682sup002.doc
